# Supplementary material for: The Transcription Factor ZmNAC89 Gene Is Involved in Salt Tolerance in Maize (Zea mays L.)
Source: Int J Mol Sci. 2023 Oct 12;24(20):15099. doi: 10.3390/ijms242015099 (PMC10606073; doi:10.3390/ijms242015099)
Supplement: Supplementary file 1 [file ijms-24-15099-s001.zip]

Archive with 1 entries (1 files):
- ijms-2621917-supplementary.pdf
